# Supplementary material for: Correlation of the lung microbiota with metabolic profiles in bronchoalveolar lavage fluid in HIV infection
Source: Microbiome. 2016 Jan 20;4:3. doi: 10.1186/s40168-016-0147-4 (PMC4721204; doi:10.1186/s40168-016-0147-4)
Supplement: Additional file 1: — Bal public dataset. (XLSX 12 kb) [file 40168_2016_147_MOESM1_ESM.xlsx]

## Sheet: BAL_PUBLIC_DATASET
ID	AGE	GENDER	RACE	HIV_STATUS	ART_EVER	ART_CURRENT	SMOKING_STATUS	BUN	UREA_BAL
7003	49	0	0	1	1	1	0	0.12	0.00172713
7005	43	0	0	1	1	1	0	0.14	0.00339131
7006	49	0	1	1	1	1	1	0.11	0.00397267
7009	56	0	0	1	1	1	2	0.08	0.00421067
7010	37	1	1	0			0	0.14
7011	59	0	0	1	1	1	2	0.21	0.00370692
7012	51	0	1	1	0		1	0.09	0.00380483
7013	58	1	1	0			1	0.09	0.00191191
7014	66	0	0	0			0	0.09	0.00153659
7015	50	0	2	0			0	0.11	0.00312484
7017	57	0	0	0			2	0.07	0.00207446
7018	53	0	5	0			0	0.11	0.00143916
7019	65	0	0	1	1	1	0	0.08	0.0026909
7020	40	0	2	1	1	1	0	0.11	0.00188572
7021	60	0	0	0			0	0.11	0.00259659
7022	39	0	0	0			1	0.09	0.0019035
7023	45	0	1	1	1	1	1	0.11	0.00423289
7024	51	0	1	1	0		1	0.08	0.00415204
7025	50	0	1	1	1	1	2	0.1	0.00192981
7026	63	0	0	0			2	0.11	0.000709547
7027	42	0	0	1	1	1	0	0.08	0.00244149
7028	46	0	0	1	1	1	1	0.18	0.0103695
7029	47	0	1	1	1	0	0	0.11	0.00229876
7030	41	0	0	0			0	0.18	0.00442199
7031	49	0	1	0			0	0.12	0.00199589
7033	53	0	0	0			1	0.11	0.00181027
7034	40	0	0	1	1	1	0	0.19	0.00503567
7035	31	1	4	0			0	0.17	0.00247536
7036	50	0	1	1	1	0	1	0.16	0.00458262
7038	55	0	0	0			2	0.11	0.000917149
7039	39	1	1	0			1	0.1	0.00196357
7040	50	0	1	0			1	0.12	0.00149791
7041	44	1	1	0			2	0.14	0.00220901
7042	49	0	1	0			1	0.1	0.00238922
7043	64	0	0	0			2	0.12	0.002194
7044	55	1	0	1	1	1	2	0.16	0.00327478
7045	41	0	1	1	0		1	0.11	0.0013762
7046	51	0	0	1	1	1	0	0.14	0.0036239
7047	60	0	0	1	1	1	2	0.17	0.0027768
7048	64	0	0	1	1	1	0	0.08	0.006251
7049	60	1	1	1	1	1	0	0.21	0.00342147
7050	68	0	0	1	1	1	1	0.11	0.0030757
7051	54	0	0	1	1	1	0	0.15
7052	72	0	0	0			2	0.1	0.0011304
7053	55	1	1	1	1	1	2	0.12	0.00442452
7054	54	0	1	1	1	1	0	0.11	0.00247224
7055	59	0	0	1	1	1	2	0.1	0.00266567
7056	38	0	0	1	1	1	1	0.1	0.00332487
7057	52	0	0	1	1	1	1	0.11	0.00519618
7058	53	0	1	1	1	1	0	0.08	0.00334145
7059	44	1	1	1	1	1	1	0.12	0.00137909
7060	60	1	1	1	1	1	1	0.14	0.00681542
7061	40	1	1	1	1	1	2	0.14	0.0051635
7062	42	1	1	1	1	1	0	0.1	0.00242214
7063	64	0	0	1	1	1	0	0.15	0.00458719
7064	46	1	0	1	1	1	0	0.13	0.00218318
7065	51	0	1	1	1	1	0	0.07	0.00270567
7066	53	0	6	1	1	1	2	0.13	0.00188968
7067	68	0	0	1	1	1	0	0.16	0.00204983

## Sheet: CODEBOOK
Field Name	Data Type	Field Size	Description	Codes
ID	Number	Long Integer	Id	MIDAS ID number
AGE	Number	Long Integer	Age at the time of the BAL
GENDER	Number	Integer	Gender	0=Male, 1=Female
RACE	Number	Integer	Race	0=Caucasian, Non Hispanic, 1=Black, Non Hispanic, 2= Caucasian, Hispanic/Latino, 3=Black, Hispanic/Latino, 4=American Indian/Alaskan Native, 5=Asian/Pacific Islander, 6=Other, 7=Refused, 99=Unknown
HIV_STATUS	Number	Integer	Hiv status	1=HIV+, 0=HIV-
ART_EVER	Number	Double	Ever taken ART	1=Yes, 0=No, Null=HIV-
ART_CURRENT	Number	Double	Current ART use at the time of the visit.	1=On ART, 0=Not on ART, Null=HIV-
SMOKING_STATUS	Number	Long Integer	Smoking status at the time of the visit.	1=Current smoker, 2=Former smoker, 0=non-smoker
BUN	Number	Double	Blood urea nitrogen (mg/ml)
UREA_BAL	Number	Double	Urea from bronchoalveolar lavage fluid (mg/ml)
